# Supplementary material for: New transitional fossil snakeflies from China illuminate the early evolution of Raphidioptera
Source: BMC Evol Biol. 2014 Apr 18;14:84. doi: 10.1186/1471-2148-14-84 (PMC4021051; doi:10.1186/1471-2148-14-84)
Supplement: Additional file 2: File S1 — Data matrix for the phylogenetic analysis. [file 1471-2148-14-84-S2.txt]

xread
32 11
Sinoneurorthus	00000000000000000000000000000010
Jurochauliodes	20001000000000000100000100000000
Priscaenigmata	20012?10001001001110201002200?0?
Hondelagia	20012110001011001110201001100?0?
Chrysoraphidia	0002?000001001011010200001000?0?
Juroraphidia	00020000100010110111110103101?00
Baissoptera	1111100101111001021020100220110?
Mesoraphidia	11111001011110010210110100101111
Metaraphidia	1111100101111001021011010011101?
Turcoraphidia	11201001011110010210110111-01011
Sininocellia	11211001011110010210010101101011
;

cnames
{0 FW_Sc appriximating_C fused_with_C fused_with_R;
{1 FW_Rs_branching_point posterior_to_middle_of_pt beyond_apex_of_pt;
{2 FW_Rs+MA branched_from_R_at_basal_1/4 branched_from_R_at_basal_1/3 branched_from_R_at_basal_1/2;
{3 FW_MA apically_forked medially_forked simple;
{4 FW_MA_base between_R_and_MP between_Rs_and_MP absent;
{5 FW_Rs not_fused_with_M fused_with_M;
{6 FW_RS not_strongly_zigzaged strongly_zigzaged;
{7 FW_MP not_fused_with_CuA fused_with_CuA;
{8 FW_MP with_two_apically_forked_branches with_two_simple_branches;
{9 FW_MP_branching_point_of_main_branches at_basal_1/4 at_basal_1/3;
{10 FW_MP_zigzagged no yes;
{11 FW_CuP_fused_with_CuA yes no;
{12 FW_1A forked simple;
{13 FW_2A forked simple;
{14 FW_costal_region_wider_than_sc_region yes no;
{15 FW_costal_region_ with_crossveins_on_distal_half without_crossveins_on_distal_half;
{16 FW_1sc-r present absent;
{17 FW_2sc-r present,_within_pt absent present,_proximal_to_pt;
{18 pt absent present;
{19 pt shorter_than_1/2_FWL as_long_as_1/2_FWL;
{20 FW_r-rs_number 3 2 4_or_more;
{21 FW_gradate_series 2 1;
{22 FW_Rs_crossveins few many;
{23 FW_m_cell 3_or_more 2;
{24 FW_doi_cell 2_series 1_serie;
{25 FW_1st_doi_serie 2 3 4_or_more 1;
{26 FW_2nd_doi_serie 2 1 3_or_more;
{27 FW_cua-cup present absent;
{28 FW_anal_cell not_ovoid ovoid;
{29 HW_MA_base branching_from_M branching_from_R;
{31 3rd_tarsomere not_bilobed bilobed;
;


proc /;
comments 0
;
